# Supplementary material for: An Innovative Use of the QuEChERs Method and LC-MS/MS Technique for Fast and Simple Determination of Quinolizidine Alkaloids in Leguminous Plants
Source: Molecules. 2025 Oct 14;30(20):4085. doi: 10.3390/molecules30204085 (PMC12566422; doi:10.3390/molecules30204085)
Supplement: Supplementary file 1 [file molecules-30-04085-s001.zip]

Archive with 1 entries (1 files):
- molecules-3899285-supplementary.xlsx
