# Supplementary material for: An Innovative Use of the QuEChERs Method and LC-MS/MS Technique for Fast and Simple Determination of Quinolizidine Alkaloids in Leguminous Plants
Source: Molecules. 2025 Oct 14;30(20):4085. doi: 10.3390/molecules30204085 (PMC12566422; doi:10.3390/molecules30204085)
Supplement: Supplementary file 1 [file molecules-30-04085-s001.zip › molecules-3899285-supplementary.xlsx]

## Sheet: Table S1 Optimisation
An Innovative Use of the QuEChERs Method and LC-MS/MS Technique for Fast and Simple Determination of Quinolizidine Alkaloids in Leguminous Plants
Supplementary Table 1: Optimisation of parameters for the preparation of alkaloids for LC-MS/MS analysis.
Sample preparation step/parameter	Scope of tested conditions	Selected/Optimal condition
MS/MS parameters	Collision energy (10–50 eV)	27–50 eV (depending on the analyte)
Stationary phase and mobile phases	C18 phase A: water with 0.1% acetic acid phase B: methanol with 0.1% acetic acid the elution gradient A%:B%, 95:5, 5:95, 95:5	HILIC phase A: water with 0.1% acetic acid phase B: acetonitrile with 0.1% acetic acid the elution gradient A%:B%, 5:95, 95:5, 5:95
	C18 phase A: water with 0.1% acetic acid phase B: acetonitrile with 0.1% acetic acid the elution gradient A%:B%, 95:5, 5:95, 95:5
	HILIC phase A: water with 0.1% acetic acid phase B: acetonitrile with 0.1% acetic acid the elution gradient A%:B%, 5:95, 95:5, 5:95
Water volume	3, 6, 9, 12 mL	9 mL
Type of extraction solvent	ethyl acetate	acetonitrile
	methanol
	acetonitrile
	water
Type of extraction buffer	citrate	citrate
	acetate
	borate
Etxtraction time	5, 10 min	10 min

## Sheet: Table S2 Influence
An Innovative Use of the QuEChERs Method and LC-MS/MS Technique for Fast and Simple Determination of Quinolizidine Alkaloids in Leguminous Plants
Supplementary Table 2: Influence of different parameters on the recovery (%).
Water volume [mL]	Type of extraction solvent	Type of extraction buffer and extraction time	Recovery at 0.1 mg/kg
			Narrow-leaved lupins					White lupins					Yellow lupins					Peas					Field beans					Lentils
			Angustifoline	Hydroxylupanine	Izolupanine	Lupanine	Sparteine	Angustifoline	Hydroxylupanine	Izolupanine	Lupanine	Sparteine	Angustifoline	Hydroxylupanine	Izolupanine	Lupanine	Sparteine	Angustifoline	Hydroxylupanine	Izolupanine	Lupanine	Sparteine	Angustifoline	Hydroxylupanine	Izolupanine	Lupanine	Sparteine	Angustifoline	Hydroxylupanine	Izolupanine	Lupanine	Sparteine
12	ethyl acetate	citrate, 5 min	61	52	57	54	56	58	60	51	53	46	47	64	44	56	52	51	53	65	47	41	53	56	46	42	52	53	61	58	59	47
		citrate, 10 min	51	53	56	54	53	54	56	54	51	54	53	51	55	61	64	52	53	57	62	61	60	45	48	58	56	56	58	57	53	51
		acetate, 5 min	51	56	46	40	48	54	42	53	53	44	47	46	52	42	54	54	52	46	46	45	51	40	53	53	54	57	59	41	48	59
		acetate, 10 min	55	51	60	46	47	52	44	56	52	51	57	45	42	40	61	58	51	62	46	52	51	54	58	46	52	54	51	53	51	61
		borate, 5 min	54	52	51	54	46	57	43	53	54	56	49	56	54	59	64	54	53	54	51	53	56	54	53	54	56	54	54	53	61	59
		borate, 10 min	50	53	54	52	54	51	47	51	53	40	51	48	58	55	49	43	50	54	57	57	57	58	57	56	58	50	42	41	53	40
	methanol	citrate, 5 min	61	60	59	66	64	54	52	56	46	45	48	56	54	61	68	62	54	63	57	53	58	54	64	52	57	49	48	53	51	60
		citrate, 10 min	57	58	54	61	63	56	58	51	53	56	61	64	64	67	62	59	61	62	58	55	54	59	64	61	68	54	52	54	59	57
		acetate, 5 min	56	56	54	54	54	51	57	56	58	50	54	51	53	51	54	53	56	53	63	51	51	53	53	64	45	51	60	57	53	59
		acetate, 10 min	54	60	46	51	56	45	40	54	54	58	54	58	50	54	52	51	64	61	54	46	60	51	54	62	48	50	53	54	57	56
		borate, 5 min	48	39	38	57	61	52	47	54	56	61	64	51	53	60	56	54	44	43	47	47	41	53	56	46	42	41	43	57	56	46
		borate, 10 min	51	51	53	56	64	45	48	60	51	51	46	45	56	64	54	52	56	46	45	54	40	53	53	62	49	47	46	47	52	51
	acetonitrile	citrate, 5 min	74	76	69	58	59	63	67	70	62	60	64	59	63	68	64	57	62	59	57	57	62	68	63	70	65	65	61	54	58	57
		citrate, 10 min	80	71	75	65	71	78	74	85	92	89	88	89	71	84	86	86	82	84	81	74	84	82	75	74	74	90	84	74	68	54
		acetate, 5 min	53	58	41	54	52	50	52	42	53	60	51	51	48	51	59	57	54	58	58	54	56	51	51	55	54	64	52	63	47	59
		acetate, 10 min	53	56	50	51	54	51	57	51	51	55	54	51	53	51	61	61	53	50	51	56	51	56	55	53	59	60	42	62	48	59
		borate, 5 min	51	51	58	53	56	58	50	54	52	47	54	56	36	64	49	67	48	46	51	53	43	47	52	38	52	58	54	56	51	57
		borate, 10 min	56	51	47	62	50	51	54	52	53	46	54	44	61	58	59	51	54	42	48	48	52	51	56	53	51	56	51	46	54	54
	water	citrate, 5 min	45	41	53	64	54	38	56	53	52	51	54	58	46	52	54	52	53	56	58	54	56	51	52	54	53	41	53	58	54	56
		citrate, 10 min	57	48	46	53	58	52	54	59	50	50	54	52	54	48	50	56	48	51	51	55	54	39	42	37	52	53	56	51	52	53
		acetate, 5 min	60	63	48	56	60	51	51	60	54	57	56	51	53	52	48	52	51	47	58	54	54	52	57	51	54	56	51	56	60	54
		acetate, 10 min	53	54	48	53	58	64	51	53	52	53	57	53	60	54	50	51	54	53	56	50	54	44	61	41	58	54	48	58	52	54
		borate, 5 min	52	58	49	57	54	54	49	47	54	50	42	50	51	51	55	54	36	49	53	50	49	65	57	50	46	52	43	50	54	56
		borate, 10 min	57	41	58	54	48	59	48	52	48	46	48	53	58	53	57	50	48	58	55	59	43	47	59	58	54	56	51	48	47	61
9	ethyl acetate	citrate, 5 min	45	55	49	61	62	54	62	63	65	65	64	54	56	57	64	52	56	68	71	66	54	52	61	54	49	67	61	64	60	56
		citrate, 10 min	49	58	61	63	64	54	64	63	67	71	64	58	59	61	64	51	58	61	63	64	57	61	62	55	54	69	48	53	54	51
		acetate, 5 min	38	50	44	56	57	39	54	58	54	42	67	56	61	54	51	52	51	48	53	54	54	52	58	51	52	68	43	53	52	53
		acetate, 10 min	42	54	41	58	45	48	53	54	53	54	62	53	54	56	59	46	53	43	53	52	56	51	56	61	63	62	50	44	56	46
		borate, 5 min	36	52	41	51	42	43	53	52	56	54	59	39	57	51	46	47	56	50	44	56	41	42	54	46	54	53	54	56	53	41
		borate, 10 min	48	51	42	53	40	50	44	56	57	49	59	54	57	48	46	42	54	42	47	46	48	40	59	47	56	51	57	51	61	52
	methanol	citrate, 5 min	54	64	52	56	68	53	66	58	51	56	61	57	56	63	48	52	53	62	46	45	52	51	64	64	67	62	57	64	51	59
		citrate, 10 min	54	61	50	51	58	54	61	54	40	48	53	48	53	54	60	54	54	59	52	54	56	59	54	44	43	56	57	51	52	51
		acetate, 5 min	51	54	52	49	51	52	58	43	53	52	53	48	51	57	61	64	56	45	42	40	58	51	53	56	54	42	58	59	56	45
		acetate, 10 min	48	46	58	51	66	54	50	55	54	53	54	54	52	58	53	42	54	46	54	53	58	48	54	52	51	52	61	52	51	42
		borate, 5 min	51	43	44	48	51	51	56	52	57	51	48	46	47	42	48	46	51	54	51	53	58	57	61	51	54	55	44	47	46	52
		borate, 10 min	50	41	46	52	53	57	57	54	56	52	54	54	58	54	52	53	54	61	54	62	51	56	61	53	62	51	40	47	42	52
	acetonitrile	citrate, 5 min	81	76	72	84	63	85	71	68	66	71	76	74	62	72	69	76	71	64	63	64	72	78	63	65	71	74	76	68	70	74
		citrate, 10 min	83	77	72	98	71	104	73	94	104	104	106	83	81	78	84	86	84	84	76	78	91	81	79	76	76	94	89	76	80	76
		acetate, 5 min	65	70	52	54	54	49	56	48	52	63	54	56	67	51	53	44	56	47	64	51	59	50	47	54	53	54	60	51	40	53
		acetate, 10 min	62	63	51	53	55	57	61	54	56	51	48	63	54	50	52	51	42	6	51	59	51	57	57	51	61	53	54	60	50	54
		borate, 5 min	61	46	47	64	44	56	52	51	53	44	49	51	52	53	46	45	54	40	53	51	53	46	41	50	59	51	50	42	52	56
		borate, 10 min	54	52	41	46	44	51	47	57	56	43	54	51	54	67	64	62	45	42	40	68	58	51	58	46	54	52	51	41	49	57
	water	citrate, 5 min	58	51	53	56	54	53	54	56	56	58	51	53	56	51	49	51	48	52	51	47	41	53	54	52	56	58	54	43	55	52
		citrate, 10 min	57	54	56	41	48	52	56	58	58	54	52	63	54	56	67	38	42	36	48	54	54	51	48	43	62	54	53	53	44	46
		acetate, 5 min	42	58	46	51	53	54	58	50	54	52	51	64	61	46	48	48	47	49	58	54	52	56	58	50	61	46	56	41	51	52
		acetate, 10 min	41	46	42	52	54	53	64	54	52	53	46	45	51	40	46	49	51	53	55	58	50	54	52	54	48	43	50	42	60	59
		borate, 5 min	53	52	41	47	61	57	51	51	46	54	57	48	48	52	51	49	51	53	49	54	52	63	54	56	42	54	54	49	56	48
		borate, 10 min	40	54	43	46	54	53	53	53	44	56	51	60	51	51	53	59	47	49	43	50	42	62	59	45	53	53	44	56	51	64
6	ethyl acetate	citrate, 5 min	45	38	34	31	23	33	24	30	26	21	23	36	28	30	38	36	33	22	41	32	39	27	32	24	20	19	38	34	25	25
		citrate, 10 min	42	30	32	30	27	19	26	34	25	25	30	20	20	39	26	25	27	28	26	23	25	12	26	25	26	31	25	26	26	28
		acetate, 5 min	43	32	30	45	32	29	40	36	32	36	39	27	32	24	37	24	26	36	21	21	25	26	24	22	33	26	28	25	24	25
		acetate, 10 min	35	35	32	37	30	32	36	35	31	37	25	28	26	25	25	23	31	27	29	38	34	25	20	30	29	33	22	23	32	30
		borate, 5 min	36	39	18	38	27	31	28	31	27	39	25	26	24	22	23	22	33	36	34	21	36	28	27	23	41	35	32	34	35	32
		borate, 10 min	19	18	16	21	19	27	37	23	19	26	22	28	29	26	23	39	25	25	38	29	29	34	28	27	23	38	32	21	36	30
	methanol	citrate, 5 min	35	32	36	37	26	19	43	42	38	25	33	27	23	28	20	27	20	26	24	25	25	30	20	28	27	24	26	31	24	28
		citrate, 10 min	49	35	38	51	34	38	34	38	34	24	26	23	22	30	28	32	39	24	24	28	20	31	23	20	30	38	20	33	23	25
		acetate, 5 min	42	21	35	44	25	34	34	29	25	28	39	38	23	30	27	24	25	22	26	39	41	31	26	24	31	36	21	22	24	28
		acetate, 10 min	41	26	32	43	25	25	39	29	25	23	41	35	20	35	24	22	26	25	22	32	38	26	26	31	24	23	30	35	25	25
		borate, 5 min	30	20	31	32	30	25	38	34	30	31	31	26	23	26	26	26	28	28	23	34	32	25	26	28	17	22	22	32	31	30
		borate, 10 min	22	31	26	24	20	30	32	33	29	30	23	28	20	34	31	28	37	26	32	35	35	37	28	25	24	27	33	29	23	24
	acetonitrile	citrate, 5 min	43	27	22	45	20	29	31	27	23	31	23	25	30	31	24	17	36	34	30	32	39	35	20	34	39	30	29	27	31	34
		citrate, 10 min	35	19	26	37	25	23	32	26	22	36	28	30	38	36	33	22	41	32	39	27	24	26	26	21	26	30	29	33	25	23
		acetate, 5 min	32	38	25	34	23	22	29	27	23	19	35	49	42	41	30	22	43	35	32	29	26	25	25	22	26	28	31	33	23	21
		acetate, 10 min	36	34	27	35	31	33	32	24	20	30	38	36	33	22	41	32	39	27	22	23	32	27	28	27	24	38	35	32	31	28
		borate, 5 min	39	25	28	36	27	36	28	27	23	36	35	22	29	24	28	22	21	26	35	24	38	32	20	30	22	21	24	33	31	28
		borate, 10 min	38	25	26	31	19	34	30	23	20	28	26	25	27	24	32	26	39	35	31	26	34	35	38	36	33	24	24	35	34	29
	water	citrate, 5 min	34	30	23	21	38	21	29	25	21	32	20	28	27	23	38	35	27	19	38	34	25	39	30	29	23	22	23	20	23	24
		citrate, 10 min	26	29	25	25	34	26	26	28	24	35	24	25	32	26	30	28	26	32	23	20	28	27	24	26	31	24	31	21	23	27
		acetate, 5 min	45	23	12	26	25	28	37	23	26	38	26	24	31	25	35	26	25	35	36	35	37	26	22	37	34	29	36	20	24	29
		acetate, 10 min	41	22	26	24	25	27	41	20	28	34	31	27	21	24	31	34	21	36	30	29	26	24	23	25	23	31	27	36	25	26
		borate, 5 min	32	23	25	22	30	23	36	28	30	38	36	33	38	41	32	39	27	28	24	21	32	36	28	23	25	33	31	28	17	36
		borate, 10 min	32	20	36	33	29	38	35	31	23	42	38	29	39	26	24	26	27	39	27	32	24	26	24	20	27	35	34	21	28	28
3	ethyl acetate	citrate, 5 min	37	23	31	26	23	35	35	21	20	27	22	23	25	25	22	30	23	25	10	26	25	25	22	30	23	27	32	24	20	26
		citrate, 10 min	36	22	25	28	22	32	31	32	28	26	35	24	28	26	23	29	31	25	26	24	22	26	33	29	41	12	26	25	26	20
		acetate, 5 min	30	25	26	25	23	34	23	36	27	34	31	26	34	31	26	33	35	26	25	23	33	31	26	33	35	26	24	22	33	36
		acetate, 10 min	29	26	36	24	20	39	42	31	24	32	30	28	19	29	21	25	35	29	28	31	29	38	30	26	34	25	36	30	29	25
		borate, 5 min	30	29	28	31	23	29	35	23	26	20	32	31	20	28	26	23	34	22	27	21	26	28	25	34	36	28	27	23	41	24
		borate, 10 min	27	32	30	36	28	24	29	25	31	27	19	38	34	25	25	31	29	23	22	23	20	23	33	27	26	27	24	27	23	25
	methanol	citrate, 5 min	30	31	38	35	26	26	30	33	24	25	34	31	26	29	32	31	27	19	38	34	25	25	30	29	23	22	23	20	23	20
		citrate, 10 min	26	27	36	22	25	21	29	31	20	26	25	27	28	26	23	25	12	26	25	36	31	25	26	26	28	30	30	35	26	34
		acetate, 5 min	28	19	33	29	27	30	29	28	23	37	34	29	36	31	21	25	26	24	22	33	26	28	25	27	24	27	31	34	25	24
		acetate, 10 min	27	38	22	24	24	33	35	17	25	25	23	31	27	25	38	34	25	25	30	29	23	22	23	20	23	26	27	35	31	21
		borate, 5 min	24	34	41	28	32	23	31	36	29	23	22	33	36	34	21	26	28	27	23	41	35	32	34	21	25	32	36	24	39	27
		borate, 10 min	35	25	32	22	26	26	23	27	32	28	20	24	37	39	25	25	34	36	29	23	27	24	24	23	26	22	20	35	34	28
	acetonitrile	citrate, 5 min	39	25	39	21	39	27	42	34	34	26	32	28	23	27	22	26	25	28	20	20	36	38	33	40	36	37	24	21	20	27
		citrate, 10 min	34	30	27	26	35	20	38	22	36	24	34	23	26	32	26	24	20	27	24	28	26	35	31	23	42	38	29	29	34	33
		acetate, 5 min	26	29	22	35	31	26	29	34	27	27	30	28	38	24	25	22	30	23	24	27	34	22	32	30	35	20	38	32	34	24
		acetate, 10 min	28	23	23	24	26	25	24	35	21	32	25	31	26	20	26	33	29	41	23	24	25	23	34	35	34	35	31	21	23	28
		borate, 5 min	36	22	26	28	24	27	25	38	26	35	26	36	21	31	31	31	37	25	26	26	25	32	35	38	36	33	22	41	32	39
		borate, 10 min	34	20	28	26	29	19	26	34	28	34	27	37	25	35	35	29	34	23	21	31	30	30	32	35	22	29	24	28	22	21
	water	citrate, 5 min	31	23	26	23	26	26	27	39	32	21	23	35	32	34	30	38	29	31	26	24	20	20	28	26	25	27	24	32	26	39
		citrate, 10 min	20	26	24	29	21	23	28	30	31	26	20	38	36	26	25	30	36	27	22	23	20	23	26	25	23	25	23	31	34	24
		acetate, 5 min	39	25	22	28	20	24	29	29	31	36	24	21	24	25	39	26	40	33	23	30	22	25	24	24	23	26	23	34	35	29
		acetate, 10 min	30	27	26	23	23	28	31	27	34	28	35	26	39	21	38	25	25	31	29	38	30	26	20	25	37	31	32	35	32	27
		borate, 5 min	37	29	28	24	29	28	30	26	36	24	33	23	27	29	39	23	30	25	30	24	28	31	31	29	38	30	26	32	38	24
		borate, 10 min	25	28	24	26	28	32	31	35	36	28	30	38	31	33	22	41	32	39	27	30	31	27	19	38	34	25	25	30	29	23

## Sheet: Table S3 Concentration
An Innovative Use of the QuEChERs Method and LC-MS/MS Technique for Fast and Simple Determination of Quinolizidine Alkaloids in Leguminous Plants
Supplementary Table 3: Concentration (mg/kg) of quinolizidine alkaloids in leguminous plants.
Quinolizidine alkaloids	Narrow-leaved lupins			White lupins			Yellow lupins			Field beans			Peas			Lentils
	Sample 1	Sample 2	Sample 3	Sample 1	Sample 2	Sample 3	Sample 1	Sample 2	Sample 3	Sample 1	Sample 2	Sample 3	Sample 1	Sample 2	Sample 3	Sample 1	Sample 2	Sample 3
Angustifoline	5.07	29.06	62.98	10.12	8.12	8.42	2.32	1.85	2.92	0	0	0	10.25	8.25	6.62	0	0	0
Hydroxylupanine	0.3	28.16	72.81	2.76	3.82	1.35	8.51	12.36	10.52	0.25	0.53	0.24	0	0	0	0.65	0.92	0.77
Izolupanine	4.41	7.95	16.55	0.35	0.21	0.56	1.23	2.12	0.85	2.35	1.21	0.84	0	0	0	1.25	2.04	1.77
Lupanine	30.81	69.59	85.88	5.14	3.45	7.45	1.82	3.05	2.42	7.25	8.14	6.25	0	0	0	0.45	0.23	0.37
Sparteine	1.12	3.15	5.21	0.042	0.023	0.011	6.25	7.95	9.11	14.25	18.21	25.55	1.25	0.72	0.58	0	0	0
Total	41.71	137.91	243.43	18.412	15.623	17.791	20.13	27.33	25.82	24.1	28.09	32.88	11.5	8.97	7.2	2.35	3.19	2.91
